# Supplementary material for: Combining Machine Learning, Single‐Cell Sequencing Data, and Mendelian Randomization Studies to Explore the Correlation Between Ischemic Stroke and Inflammatory Pathway Genes
Source: Int J Genomics. 2026 Jun 12;2026:7253270. doi: 10.1155/ijog/7253270 (PMC13261689; doi:10.1155/ijog/7253270)
Supplement: Supplementary file 4 — Supporting Information 4 Table S1: SNP information for TNF, IL1A, and HLADRA in IS. [file IJOG-2026-7253270-s004.xls]

## Sheet: Sheet1
													Supplementary Table 1:SNP information for TNF, IL1A and HLADRA in ischemic stroke
SNP	effect_allele.exposure	other_allele.exposure	effect_allele.outcome	other_allele.outcome	beta.exposure	beta.outcome	eaf.exposure	eaf.outcome	remove	palindromic	ambiguous	id.outcome	chr	pos	se.outcome	samplesize.outcome	pval.outcome	outcome	originalname.outcome	outcome.deprecated	mr_keep.outcome	data_source.outcome	chr.exposure	se.exposure	pos.exposure	samplesize.exposure	pval.exposure	id.exposure	exposure	mr_keep.exposure	pval_origin.exposure	data_source.exposure	action	mr_keep
rs10936662	A	T	A	T	0.157	-0.0146	0.14761	0.1784	FALSE	TRUE	FALSE	ebi-a-GCST005843	3	170578463	0.0124	440328	0.2418	Ischemic stroke || id:ebi-a-GCST005843	Ischemic stroke	Ischemic stroke || ||	TRUE	igd	3	0.0343	170578463	3301	4.67735e-06	prot-a-3029	|| id:prot-a-3029	TRUE	reported	igd	2	TRUE
rs117012770	A	G	A	G	-0.3629	0.1078	0.02858	0.0269	FALSE	FALSE	FALSE	ebi-a-GCST005843	12	90548012	0.0332	440328	0.001166	Ischemic stroke || id:ebi-a-GCST005843	Ischemic stroke	Ischemic stroke || ||	TRUE	igd	12	0.0788	90548012	3301	4.16869e-06	prot-a-3029	|| id:prot-a-3029	TRUE	reported	igd	2	TRUE
rs17424574	G	A	G	A	0.2029	-0.0162	0.08663	0.0858	FALSE	FALSE	FALSE	ebi-a-GCST005843	5	164962956	0.0233	440328	0.487	Ischemic stroke || id:ebi-a-GCST005843	Ischemic stroke	Ischemic stroke || ||	TRUE	igd	5	0.0443	164962956	3301	4.57088e-06	prot-a-3029	|| id:prot-a-3029	TRUE	reported	igd	2	TRUE
rs2232613	T	C	T	C	-0.2685	0.0181	0.0768	0.0824	FALSE	FALSE	FALSE	ebi-a-GCST005843	20	36997655	0.0183	440328	0.3229	Ischemic stroke || id:ebi-a-GCST005843	Ischemic stroke	Ischemic stroke || ||	TRUE	igd	20	0.0459	36997655	3301	5.12861e-09	prot-a-3029	|| id:prot-a-3029	TRUE	reported	igd	2	TRUE
rs235409	G	A	G	A	-0.1237	0.0104	0.30881	0.2678	FALSE	FALSE	FALSE	ebi-a-GCST005843	7	35378721	0.0099	440328	0.292	Ischemic stroke || id:ebi-a-GCST005843	Ischemic stroke	Ischemic stroke || ||	TRUE	igd	7	0.0268	35378721	3301	3.89045e-06	prot-a-3029	|| id:prot-a-3029	TRUE	reported	igd	2	TRUE
rs34674590	C	T	C	T	-0.2276	-0.017	0.08532	0.1437	FALSE	FALSE	FALSE	ebi-a-GCST005843	22	19761804	0.016	440328	0.2862	Ischemic stroke || id:ebi-a-GCST005843	Ischemic stroke	Ischemic stroke || ||	TRUE	igd	22	0.046	19761804	3301	7.58578e-07	prot-a-3029	|| id:prot-a-3029	TRUE	reported	igd	2	TRUE
rs62011974	T	C	T	C	-0.2772	-0.0038	0.05639	0.0522	FALSE	FALSE	FALSE	ebi-a-GCST005843	15	82432623	0.0238	440328	0.8723	Ischemic stroke || id:ebi-a-GCST005843	Ischemic stroke	Ischemic stroke || ||	TRUE	igd	15	0.0544	82432623	3301	3.46737e-07	prot-a-3029	|| id:prot-a-3029	TRUE	reported	igd	2	TRUE
rs6696406	G	A	G	A	-0.1277	0.0296	0.27981	0.3567	FALSE	FALSE	FALSE	ebi-a-GCST005843	1	186828117	0.0094	440328	0.00155199	Ischemic stroke || id:ebi-a-GCST005843	Ischemic stroke	Ischemic stroke || ||	TRUE	igd	1	0.0278	186828117	3301	4.2658e-06	prot-a-3029	|| id:prot-a-3029	TRUE	reported	igd	2	TRUE
rs77275498	G	A	G	A	0.2633	-0.0244	0.06824	0.0752	FALSE	FALSE	FALSE	ebi-a-GCST005843	15	31077562	0.0189	440328	0.196	Ischemic stroke || id:ebi-a-GCST005843	Ischemic stroke	Ischemic stroke || ||	TRUE	igd	15	0.0494	31077562	3301	9.77237e-08	prot-a-3029	|| id:prot-a-3029	TRUE	reported	igd	2	TRUE
rs833809	C	T	C	T	-0.1409	0.0107	0.76597	0.7709	FALSE	FALSE	FALSE	ebi-a-GCST005843	6	44034058	0.011	440328	0.3333	Ischemic stroke || id:ebi-a-GCST005843	Ischemic stroke	Ischemic stroke || ||	TRUE	igd	6	0.0307	44034058	3301	4.36516e-06	prot-a-3029	|| id:prot-a-3029	TRUE	reported	igd	2	TRUE
rs9264098	C	T	C	T	-0.1172	0.0032	0.62917	0.6594	FALSE	FALSE	FALSE	ebi-a-GCST005843	6	31204315	0.0115	440328	0.778999	Ischemic stroke || id:ebi-a-GCST005843	Ischemic stroke	Ischemic stroke || ||	TRUE	igd	6	0.0254	31204315	3301	3.89045e-06	prot-a-3029	|| id:prot-a-3029	TRUE	reported	igd	2	TRUE
rs10418046	G	T	G	T	0.1529	-0.0206	0.21727	0.2284	FALSE	FALSE	FALSE	ebi-a-GCST005843	19	54327869	0.0118	440328	0.0801697	Ischemic stroke || id:ebi-a-GCST005843	Ischemic stroke	Ischemic stroke || ||	TRUE	igd	19	54327869	0.0299	3.0903e-07	3301	prot-a-1494	|| id:prot-a-1494	TRUE	reported	igd	2	TRUE
rs11922046	T	C	T	C	0.1392	-0.0169	0.25896	0.2368	FALSE	FALSE	FALSE	ebi-a-GCST005843	3	137247176	0.0103	440328	0.1009	Ischemic stroke || id:ebi-a-GCST005843	Ischemic stroke	Ischemic stroke || ||	TRUE	igd	3	137247176	0.0287	1.20226e-06	3301	prot-a-1494	|| id:prot-a-1494	TRUE	reported	igd	2	TRUE
rs13170249	T	C	T	C	0.3527	0.0342	0.02881	0.0279	FALSE	FALSE	FALSE	ebi-a-GCST005843	5	102337155	0.0306	440328	0.2637	Ischemic stroke || id:ebi-a-GCST005843	Ischemic stroke	Ischemic stroke || ||	TRUE	igd	5	102337155	0.0768	4.36516e-06	3301	prot-a-1494	|| id:prot-a-1494	TRUE	reported	igd	2	TRUE
rs139711468	A	G	A	G	-0.347	-0.0057	0.0337	0.0312	FALSE	FALSE	FALSE	ebi-a-GCST005843	12	20091985	0.0313	440328	0.8555	Ischemic stroke || id:ebi-a-GCST005843	Ischemic stroke	Ischemic stroke || ||	TRUE	igd	12	20091985	0.0728	1.86209e-06	3301	prot-a-1494	|| id:prot-a-1494	TRUE	reported	igd	2	TRUE
rs2734376	T	C	T	C	0.1397	-0.0126	0.68793	0.6035	FALSE	FALSE	FALSE	ebi-a-GCST005843	3	60417339	0.0092	440328	0.1709	Ischemic stroke || id:ebi-a-GCST005843	Ischemic stroke	Ischemic stroke || ||	TRUE	igd	3	60417339	0.0278	4.89779e-07	3301	prot-a-1494	|| id:prot-a-1494	TRUE	reported	igd	2	TRUE
rs2749675	G	A	G	A	-0.1716	0.0046	0.86934	0.7852	FALSE	FALSE	FALSE	ebi-a-GCST005843	6	157795506	0.0147	440328	0.7558	Ischemic stroke || id:ebi-a-GCST005843	Ischemic stroke	Ischemic stroke || ||	TRUE	igd	6	157795506	0.0374	4.36516e-06	3301	prot-a-1494	|| id:prot-a-1494	TRUE	reported	igd	2	TRUE
rs28895307	G	T	G	T	0.3649	0.0005	0.03048	0.0251	FALSE	FALSE	FALSE	ebi-a-GCST005843	15	31888842	0.0394	440328	0.9908	Ischemic stroke || id:ebi-a-GCST005843	Ischemic stroke	Ischemic stroke || ||	TRUE	igd	15	31888842	0.0721	4.2658e-07	3301	prot-a-1494	|| id:prot-a-1494	TRUE	reported	igd	2	TRUE
rs41386050	T	G	T	G	0.3175	-0.0006	0.03382	0.039	FALSE	FALSE	FALSE	ebi-a-GCST005843	18	47095675	0.0295	440328	0.9825	Ischemic stroke || id:ebi-a-GCST005843	Ischemic stroke	Ischemic stroke || ||	TRUE	igd	18	47095675	0.0694	4.7863e-06	3301	prot-a-1494	|| id:prot-a-1494	TRUE	reported	igd	2	TRUE
rs4867603	C	T	C	T	-0.1305	-0.0078	0.55418	0.5931	FALSE	FALSE	FALSE	ebi-a-GCST005843	5	169884465	0.0094	440328	0.4091	Ischemic stroke || id:ebi-a-GCST005843	Ischemic stroke	Ischemic stroke || ||	TRUE	igd	5	169884465	0.0267	1.04713e-06	3301	prot-a-1494	|| id:prot-a-1494	TRUE	reported	igd	2	TRUE
rs60010354	G	A	G	A	0.1142	0.0037	0.41651	0.4329	FALSE	FALSE	FALSE	ebi-a-GCST005843	11	108513693	0.0091	440328	0.6864	Ischemic stroke || id:ebi-a-GCST005843	Ischemic stroke	Ischemic stroke || ||	TRUE	igd	11	108513088	0.0248	4.16869e-06	3301	prot-a-1494	|| id:prot-a-1494	TRUE	reported	igd	2	TRUE
rs6033085	T	A	T	A	-0.1796	-0.0229	0.88661	0.8517	FALSE	TRUE	FALSE	ebi-a-GCST005843	20	11258339	0.0123	440328	0.0637896	Ischemic stroke || id:ebi-a-GCST005843	Ischemic stroke	Ischemic stroke || ||	TRUE	igd	20	11258339	0.0393	4.89779e-06	3301	prot-a-1494	|| id:prot-a-1494	TRUE	reported	igd	2	TRUE
rs6549977	A	G	A	G	-0.1196	0.0017	0.38247	0.482	FALSE	FALSE	FALSE	ebi-a-GCST005843	3	30259240	0.0092	440328	0.8569	Ischemic stroke || id:ebi-a-GCST005843	Ischemic stroke	Ischemic stroke || ||	TRUE	igd	3	30259240	0.0259	3.89045e-06	3301	prot-a-1494	|| id:prot-a-1494	TRUE	reported	igd	2	TRUE
rs7148359	T	C	T	C	-0.1354	0.0075	0.26768	0.2972	FALSE	FALSE	FALSE	ebi-a-GCST005843	14	28296716	0.0094	440328	0.4243	Ischemic stroke || id:ebi-a-GCST005843	Ischemic stroke	Ischemic stroke || ||	TRUE	igd	14	28296716	0.0286	2.13796e-06	3301	prot-a-1494	|| id:prot-a-1494	TRUE	reported	igd	2	TRUE
rs72647025	G	C	G	C	0.1338	0.0111	0.39209	0.3942	FALSE	TRUE	FALSE	ebi-a-GCST005843	1	20605845	0.01	440328	0.2691	Ischemic stroke || id:ebi-a-GCST005843	Ischemic stroke	Ischemic stroke || ||	TRUE	igd	1	20605845	0.0281	1.86209e-06	3301	prot-a-1494	|| id:prot-a-1494	TRUE	reported	igd	2	TRUE
rs77869959	A	C	A	C	-0.2402	-0.0402	0.06072	0.0501	FALSE	FALSE	FALSE	ebi-a-GCST005843	13	110353686	0.0277	440328	0.1465	Ischemic stroke || id:ebi-a-GCST005843	Ischemic stroke	Ischemic stroke || ||	TRUE	igd	13	110353686	0.0523	4.46684e-06	3301	prot-a-1494	|| id:prot-a-1494	TRUE	reported	igd	2	TRUE
rs8107140	A	C	A	C	0.1147	0.007	0.59218	0.5557	FALSE	FALSE	FALSE	ebi-a-GCST005843	19	57410200	0.0089	440328	0.4268	Ischemic stroke || id:ebi-a-GCST005843	Ischemic stroke	Ischemic stroke || ||	TRUE	igd	19	57410200	0.0248	3.63078e-06	3301	prot-a-1494	|| id:prot-a-1494	TRUE	reported	igd	2	TRUE
rs10418046	G	T	G	T	0.1529	-0.0206	0.21727	0.2284	FALSE	FALSE	FALSE	ebi-a-GCST005843	19	54327869	0.0118	440328	0.0801697	Ischemic stroke || id:ebi-a-GCST005843	Ischemic stroke	Ischemic stroke || ||	TRUE	igd	19	54327869	0.0299	3.0903e-07	3301	prot-a-1494	|| id:prot-a-1494	TRUE	reported	igd	2	TRUE
rs11922046	T	C	T	C	0.1392	-0.0169	0.25896	0.2368	FALSE	FALSE	FALSE	ebi-a-GCST005843	3	137247176	0.0103	440328	0.1009	Ischemic stroke || id:ebi-a-GCST005843	Ischemic stroke	Ischemic stroke || ||	TRUE	igd	3	137247176	0.0287	1.20226e-06	3301	prot-a-1494	|| id:prot-a-1494	TRUE	reported	igd	2	TRUE
rs13170249	T	C	T	C	0.3527	0.0342	0.02881	0.0279	FALSE	FALSE	FALSE	ebi-a-GCST005843	5	102337155	0.0306	440328	0.2637	Ischemic stroke || id:ebi-a-GCST005843	Ischemic stroke	Ischemic stroke || ||	TRUE	igd	5	102337155	0.0768	4.36516e-06	3301	prot-a-1494	|| id:prot-a-1494	TRUE	reported	igd	2	TRUE
rs139711468	A	G	A	G	-0.347	-0.0057	0.0337	0.0312	FALSE	FALSE	FALSE	ebi-a-GCST005843	12	20091985	0.0313	440328	0.8555	Ischemic stroke || id:ebi-a-GCST005843	Ischemic stroke	Ischemic stroke || ||	TRUE	igd	12	20091985	0.0728	1.86209e-06	3301	prot-a-1494	|| id:prot-a-1494	TRUE	reported	igd	2	TRUE
rs2734376	T	C	T	C	0.1397	-0.0126	0.68793	0.6035	FALSE	FALSE	FALSE	ebi-a-GCST005843	3	60417339	0.0092	440328	0.1709	Ischemic stroke || id:ebi-a-GCST005843	Ischemic stroke	Ischemic stroke || ||	TRUE	igd	3	60417339	0.0278	4.89779e-07	3301	prot-a-1494	|| id:prot-a-1494	TRUE	reported	igd	2	TRUE
rs2749675	G	A	G	A	-0.1716	0.0046	0.86934	0.7852	FALSE	FALSE	FALSE	ebi-a-GCST005843	6	157795506	0.0147	440328	0.7558	Ischemic stroke || id:ebi-a-GCST005843	Ischemic stroke	Ischemic stroke || ||	TRUE	igd	6	157795506	0.0374	4.36516e-06	3301	prot-a-1494	|| id:prot-a-1494	TRUE	reported	igd	2	TRUE
rs28895307	G	T	G	T	0.3649	0.0005	0.03048	0.0251	FALSE	FALSE	FALSE	ebi-a-GCST005843	15	31888842	0.0394	440328	0.9908	Ischemic stroke || id:ebi-a-GCST005843	Ischemic stroke	Ischemic stroke || ||	TRUE	igd	15	31888842	0.0721	4.2658e-07	3301	prot-a-1494	|| id:prot-a-1494	TRUE	reported	igd	2	TRUE
rs41386050	T	G	T	G	0.3175	-0.0006	0.03382	0.039	FALSE	FALSE	FALSE	ebi-a-GCST005843	18	47095675	0.0295	440328	0.9825	Ischemic stroke || id:ebi-a-GCST005843	Ischemic stroke	Ischemic stroke || ||	TRUE	igd	18	47095675	0.0694	4.7863e-06	3301	prot-a-1494	|| id:prot-a-1494	TRUE	reported	igd	2	TRUE
rs4867603	C	T	C	T	-0.1305	-0.0078	0.55418	0.5931	FALSE	FALSE	FALSE	ebi-a-GCST005843	5	169884465	0.0094	440328	0.4091	Ischemic stroke || id:ebi-a-GCST005843	Ischemic stroke	Ischemic stroke || ||	TRUE	igd	5	169884465	0.0267	1.04713e-06	3301	prot-a-1494	|| id:prot-a-1494	TRUE	reported	igd	2	TRUE
rs60010354	G	A	G	A	0.1142	0.0037	0.41651	0.4329	FALSE	FALSE	FALSE	ebi-a-GCST005843	11	108513693	0.0091	440328	0.6864	Ischemic stroke || id:ebi-a-GCST005843	Ischemic stroke	Ischemic stroke || ||	TRUE	igd	11	108513088	0.0248	4.16869e-06	3301	prot-a-1494	|| id:prot-a-1494	TRUE	reported	igd	2	TRUE
rs6033085	T	A	T	A	-0.1796	-0.0229	0.88661	0.8517	FALSE	TRUE	FALSE	ebi-a-GCST005843	20	11258339	0.0123	440328	0.0637896	Ischemic stroke || id:ebi-a-GCST005843	Ischemic stroke	Ischemic stroke || ||	TRUE	igd	20	11258339	0.0393	4.89779e-06	3301	prot-a-1494	|| id:prot-a-1494	TRUE	reported	igd	2	TRUE
rs6549977	A	G	A	G	-0.1196	0.0017	0.38247	0.482	FALSE	FALSE	FALSE	ebi-a-GCST005843	3	30259240	0.0092	440328	0.8569	Ischemic stroke || id:ebi-a-GCST005843	Ischemic stroke	Ischemic stroke || ||	TRUE	igd	3	30259240	0.0259	3.89045e-06	3301	prot-a-1494	|| id:prot-a-1494	TRUE	reported	igd	2	TRUE
rs7148359	T	C	T	C	-0.1354	0.0075	0.26768	0.2972	FALSE	FALSE	FALSE	ebi-a-GCST005843	14	28296716	0.0094	440328	0.4243	Ischemic stroke || id:ebi-a-GCST005843	Ischemic stroke	Ischemic stroke || ||	TRUE	igd	14	28296716	0.0286	2.13796e-06	3301	prot-a-1494	|| id:prot-a-1494	TRUE	reported	igd	2	TRUE
rs72647025	G	C	G	C	0.1338	0.0111	0.39209	0.3942	FALSE	TRUE	FALSE	ebi-a-GCST005843	1	20605845	0.01	440328	0.2691	Ischemic stroke || id:ebi-a-GCST005843	Ischemic stroke	Ischemic stroke || ||	TRUE	igd	1	20605845	0.0281	1.86209e-06	3301	prot-a-1494	|| id:prot-a-1494	TRUE	reported	igd	2	TRUE
rs77869959	A	C	A	C	-0.2402	-0.0402	0.06072	0.0501	FALSE	FALSE	FALSE	ebi-a-GCST005843	13	110353686	0.0277	440328	0.1465	Ischemic stroke || id:ebi-a-GCST005843	Ischemic stroke	Ischemic stroke || ||	TRUE	igd	13	110353686	0.0523	4.46684e-06	3301	prot-a-1494	|| id:prot-a-1494	TRUE	reported	igd	2	TRUE
rs8107140	A	C	A	C	0.1147	0.007	0.59218	0.5557	FALSE	FALSE	FALSE	ebi-a-GCST005843	19	57410200	0.0089	440328	0.4268	Ischemic stroke || id:ebi-a-GCST005843	Ischemic stroke	Ischemic stroke || ||	TRUE	igd	19	57410200	0.0248	3.63078e-06	3301	prot-a-1494	|| id:prot-a-1494	TRUE	reported	igd	2	TRUE
