# Supplementary material for: Combining Machine Learning, Single‐Cell Sequencing Data, and Mendelian Randomization Studies to Explore the Correlation Between Ischemic Stroke and Inflammatory Pathway Genes
Source: Int J Genomics. 2026 Jun 12;2026:7253270. doi: 10.1155/ijog/7253270 (PMC13261689; doi:10.1155/ijog/7253270)
Supplement: Supplementary file 5 — Supporting Information 5 Table S2: Analysis of heterogeneity and horizontal polytomousness. [file IJOG-2026-7253270-s005.xls]

## Sheet: Sheet1
Supplementary Table 2: Analysis of Heterogeneity and Horizontal Polytomousness
id.exposure	id.outcome	outcome	exposure	method	Q	Q_df	Q_pval
prot-a-3029	ebi-a-GCST005843	Ischemic stroke || id:ebi-a-GCST005843	|| id:prot-a-3029	MR Egger	16.0381	9	0.0660894
prot-a-3029	ebi-a-GCST005843	Ischemic stroke || id:ebi-a-GCST005843	|| id:prot-a-3029	Inverse variance weighted	16.2779	10	0.0919486
id.exposure	id.outcome	outcome	exposure	egger_intercept	se	pval
prot-a-3029	ebi-a-GCST005843	Ischemic stroke || id:ebi-a-GCST005843	|| id:prot-a-3029	-0.0061022	0.0166359	0.722237
